# Supplementary material for: A broad cuproptosis landscape in inflammatory bowel disease
Source: Front Immunol. 2022 Nov 3;13:1031539. doi: 10.3389/fimmu.2022.1031539 (PMC9669451; doi:10.3389/fimmu.2022.1031539)
Supplement: Supplementary file 2 [file Table_1.xlsx]

## Sheet: Sheet1
Chr	Position (hg19 (Mb))	Single Nucleotide Polymorphisms	Key Genes (+N additional in locus)
Crohn's Disease
1	78.62	rs17391694	(5)
1	114.3	rs6679677§	PTPN22,DCLRE1B,(7)
1	120.45	rs3897478	ADAM30,(5)
1	172.85	rs9286879	FASLG,TNFSF18,(0)
2	27.63	rs1728918	UCN,(23)
2	62.55	rs10865331	(3)
2	231.09	rs6716753	SP140,(5)
2	234.145	rs12994997	ATG16L1, INPP5D, (7)
4	48.36	rs6837335	TXK,TEC,SLC10A4,(3)
4	102.86	rs13126505	(1)
5	55.43	rs10065637	IL6ST,IL31RA,(1)
5	72.54	rs7702331	(4)
5	173.34	rs17695092	CPEB4,(2)
6	21.42	rs12663356	(3)
6	31.27	rs9264942	HLA-C,PSORS1C1,NFKBIL1,MICB,(18)
6	127.45	rs9491697	(3)
6	128.24	rs13204742	(2)
6	159.49	rs212388	TAGAP,(5)
7	26.88‡	rs10486483	(2)
7	28.17	rs864745	CREB5,JAZF1,(1)
8	90.87	rs7015630	RIPK2,(4)
8	129.56	rs6651252	(0)
13	44.45	rs3764147	LACC1,(3)
15	38.89	rs16967103	RASGRP1,SPRED1,(2)
16	50.66**	rs2066847§	NOD2,ADCY7,(5)
17	25.84	rs2945412	LGALS9,NOS2,(3)
19	1.12	rs2024092	GPX4,HMHA1,(20)
19	46.85‡	rs4802307	(9)
19	49.2	rs516246	DBP,SPHK2,IZUMO1,FUT2,(22)
21	34.77	rs2284553	IFNGR2,IFNAR1,IFNAR2,IL10RB,GART,TMEM50B,(6)
Ulcerative Colitis
1	2.5	rs10797432	TNFRSF14,MMEL1,PLCH2,(8)
1	20.15**	rs6426833	(9)
1	200.09	rs2816958	(3)
2	198.65	rs1016883	RFTN2,PLCL1,(7)
2	199.70*	rs17229285	(0)
3	53.05	rs9847710	PRKCD,ITIH4,(8)
4	103.51	rs3774959	NFKB1,MANBA,(2)
5	0.59	rs11739663	SLC9A3,(8)
5	134.44	rs254560	(6)
6	32.595	rs6927022	HLA-DQB1,HLA-DRB1,HLA-DQA1,HLA-DRA,(12)
7	2.78	rs798502	CARD11,GNA12,TTYH3,(4)
7	27.22‡	rs4722672	(14)
7	107.45*	rs4380874	DLD,(9)
7	128.57	rs4728142	IRF5,TNPO3,TSPAN33,(11)
11	96.02	rs483905	JRKL,MAML2,(2)
11	114.38	rs561722	FAM55A,FAM55D,(5)
15	41.55	rs28374715	ITPKA,NDUFAF1,NUSAP1,(8)
16	30.47	rs11150589	ITGAL,(20)
16	68.58	rs1728785	ZFP90,(6)
17	70.64	rs7210086	(3)
19	47.12‡	rs1126510	CALM3,(14)
20	33.8	rs6088765	PROCR,UQCC,CEP250,(8)
20	43.06	rs6017342	ADA,HNF4A,(9)
Inflammatory Bowel Disease
1	1.24	rs12103	TNFRSF18,TNFRSF4,(30)
1	8.02	rs35675666	TNFRSF9,(6)
1	22.7	rs12568930†	(3)
1	67.68**	rs11209026†	IL23R,IL12RB2,(4)
1	70.99	rs2651244†	(3)
1	151.79	rs4845604†	RORC,(14)
1	155.67	rs670523†	UBQLN4,RIT1,MSTO1,(28)
1	160.85	rs4656958†	CD48,SLAMF1,ITLN1,CD244,F11R,USF1,SLAMF7,ARHGAP30,(8)
1	161.47	rs1801274†	FCGR2A,FCGR2B,FCGR3A,HSPA6,FCGR3B,FCRLA,(9)
1	197.6	rs2488389	C1orf53,(2)
1	200.87	rs7554511	KIF21B,(6)
1	206.93	rs3024505†	IL10,IL20,IL19,IL24,PIGR,MAPKAPK2,FAIM3,RASSF5,(3)
2	25.12	rs6545800†	ADCY3,(6)
2	28.61	rs925255†	FOSL2,BRE,(1)
2	43.81	rs10495903†	(5)
2	61.2	rs7608910	REL,C2orf74,KIAA1841,AHSA2,(6)
2	65.67	rs6740462	SPRED2,(1)
2	102.86*	rs917997†	IL1R2,IL18RAP,IL18R1,IL1R1,IL1RL1,IL1RL2,(3)
2	163.1	rs2111485	IFIH1,(5)
2	191.92	rs1517352	STAT1,STAT4,(2)
2	219.14	rs2382817	SLC11A1,CXCR2,CXCR1,PNKD,ARPC2,TMBIM1,CTDSP1,(8)
2	241.57*	rs3749171†	GPR35,(12)
3	18.76	rs4256159†	(0)
3	48.96**	rs3197999	MST1,PFKFB4,MST1R,UCN2,GPX1,IP6K2,BSN,IP6K1,USP4,(56)
4	74.85	rs2472649†	CXCL5,CXCL1,CXCL3,IL8,CXCL6,PF4,CXCL2,PF4V1,(3)
4	123.22	rs7657746	IL2,IL21,(2)
5	10.69	rs2930047	DAP,(2)
5	40.38**	rs11742570†	PTGER4,(1)
5	96.24	rs1363907	ERAP2,ERAP1,LNPEP,(2)
5	130.005	rs4836519†	(1)
5	131.19*	rs2188962†	IRF1,IL13,CSF2,SLC22A4,IL4,IL3,IL5,PDLIM4,SLC22A5,ACSL6,(8)
5	141.51	rs6863411†	SPRY4,NDFIP1,(5)
5	150.27	rs11741861†	TNIP1,IRGM,ZNF300P1,(8)
5	158.8**	rs6871626†	IL12B,(3)
5	176.79	rs12654812	DOK3,(17)
6	14.71	rs17119	(0)
6	20.77*	rs9358372†	(2)
6	90.96	rs1847472	(1)
6	106.43	rs6568421†	(2)
6	111.82	rs3851228	TRAF3IP2,FYN,REV3L,(2)
6	138	rs6920220†	TNFAIP3,(1)
6	143.9	rs12199775	PHACTR2,(5)
6	167.37	rs1819333†	CCR6,RPS6KA2,RNASET2,(3)
7	50.245*	rs1456896	ZPBP,IKZF1,(4)
7	98.75	rs9297145	SMURF1,(6)
7	100.335	rs1734907†	EPO,(21)
7	116.89	rs38904†	(6)
8	126.53	rs921720†	TRIB1,(1)
8	130.62	rs1991866	(2)
9	4.98	rs10758669	JAK2,(4)
9	93.92	rs4743820†	NFIL3,(2)
9	117.60**	rs4246905	TNFSF8,TNFSF15,TNC,(2)
9	139.32*	rs10781499†	CARD9,PMPCA,SDCCAG3,INPP5E,(19)
10	6.08	rs12722515†	IL2RA,IL15RA,(6)
10	30.72	rs1042058†	MAP3K8,(3)
10	35.295	rs11010067†	CREM,(3)
10	59.99	rs2790216	CISD1,IPMK,(2)
10	64.51**	rs10761659†	(3)
10	75.67	rs2227564†	(13)
10	81.03	rs1250546†	(5)
10	82.25	rs6586030†	TSPAN14,C10orf58,(4)
10	94.43	rs7911264	(4)
10	101.28	rs4409764	NKX2-3,(6)
11	1.87	rs907611	TNNI2,LSP1,(17)
11	58.33	rs10896794	CNTF,LPXN,(8)
11	60.77	rs11230563	CD6,CD5,PTGDR2,(12)
11	61.56	rs4246215†	C11orf9,FADS1,FADS2,(12)
11	64.12	rs559928	CCDC88B,RPS6KA4,TRPT1,FLRT1,(20)
11	65.65	rs2231884†	RELA,FOSL1,CTSW,SNX32,(22)
11	76.29	rs2155219†	(5)
11	87.12	rs6592362	(1)
11	118.74	rs630923†	CXCR5,(17)
12	12.65	rs11612508†	LOH12CR1,(8)
12	40.77*	rs11564258†	LRRK2,MUC19
12	48.2	rs11168249†	VDR,(8)
12	68.49	rs7134599†	IFNG,IL26,IL22,(1)
13	27.52	rs17085007†	(2)
13	40.86**	rs941823†	(3)
13	99.95	rs9557195	GPR183,GPR18,(6)
14	69.27	rs194749†	ZFP36L1,(4)
14	75.7	rs4899554†	FOS,MLH3,(6)
14	88.47	rs8005161	GPR65,GALC,(1)
15	67.43	rs17293632†	SMAD3,(2)
15	91.17	rs7495132	CRTC3,(3)
16	11.54*	rs529866†	SOCS1,LITAF,RMI2,(10)
16	23.86	rs7404095	PRKCB,(5)
16	28.595	rs26528†	RABEP2,IL27,EIF3C,SULT1A1,SULT1A2,NUPR1,(9)
16	86	rs10521318†	IRF8,(4)
17	32.59	rs3091316†	CCL13,CCL2,CCL11,(4)
17	37.91	rs12946510	IKZF3,ZPBP2,GSDMB,ORMDL3,GSDMA,(12)
17	40.53	rs12942547†	STAT3,STAT5B,STAT5A,(13)
17	57.96	rs1292053†	TUBD1,RPS6KB1,(9)
18	12.8	rs1893217†	(6)
18	46.39	rs7240004†	SMAD7,(2)
18	67.53	rs727088	CD226,(2)
19	10.49*	rs11879191	TYK2,PPAN-P2RY11,ICAM1,(25)
19	33.73	rs17694108	CEBPG,(8)
19	55.38	rs11672983	NLRP7,NLRP2,KIR2DL1,LILRB4,(15)
20	30.75	rs6142618†	HCK,(10)
20	31.37	rs4911259	DNMT3B,(8)
20	44.74	rs1569723†	CD40,MMP9,PLTP,(11)
20	48.95	rs913678	CEBPB,(5)
20	57.82	rs259964	ZNF831,CTSZ,(5)
20	62.34	rs6062504	TNFRSF6B,LIME1,SLC2A4RG,ZGPAT,(23)
21	16.81	rs2823286†	(0)
21	40.46	rs2836878†	(3)
21	45.62	rs7282490	ICOSLG,(9)
22	21.92	rs2266959	MAPK1,YDJC,UBE2L3,RIMBP3,CCDC116,(8)
22	30.425	rs2412970	LIF,OSM,MTMR3,(8)
22	39.69*	rs2413583†	ATF4,TAB1,APOBEC3G,(16)
